# Supplementary material for: Analysis of Protein Sequence Identity, Binding Sites, and 3D Structures Identifies Eight Pollen Species and Ten Fruit Species with High Risk of Cross-Reactive Allergies
Source: Genes (Basel). 2022 Aug 17;13(8):1464. doi: 10.3390/genes13081464 (PMC9408803; doi:10.3390/genes13081464)
Supplement: Supplementary file 1 [file genes-13-01464-s001.zip]

Archive with 2 entries (2 files):
- Supplementary I  Allergen information.xlsx
- supplementary II A-RISC results of each cluster.xlsx
