# Supplementary material for: Analysis of Protein Sequence Identity, Binding Sites, and 3D Structures Identifies Eight Pollen Species and Ten Fruit Species with High Risk of Cross-Reactive Allergies
Source: Genes (Basel). 2022 Aug 17;13(8):1464. doi: 10.3390/genes13081464 (PMC9408803; doi:10.3390/genes13081464)
Supplement: Supplementary file 1 [file genes-13-01464-s001.zip › Supplementary I Allergen information.xlsx]

## Sheet: cluster 1
Species	Common Name	Gene Name	accession number	Allergen Origin	Conserved domain	Protein Family	Amino Acid (AA)
Actinidia deliciosa	Green kiwi	Act d 8	CAM31909.1	pollen	Bet v 1	SRPBCC	157
Prunus armeniaca	apricot	Pru ar 1	AAB97141.1	pollen	Bet v 1	SRPBCC	160
Rubus Idaeus	raspberry	Rub I 1	XP_004296886.1	pollen	Bet v 1	SRPBCC	159
Rubus Idaeus	raspberry	Rub I 1	ABG54495.1	pollen	Bet v 1	SRPBCC	137
Fragaria ananassa	strawberry	Fra a 1	CAJ29538.1	pollen	Bet v 1	SRPBCC	160
Prunus persica	Peach	Pru p 1	ABB78006.1	pollen	Bet v 1	SRPBCC	160
Prunus avium	Sweet cherry	Pru av 1	AAC02632.1	pollen	Bet v 1	SRPBCC	160
Malus domestica	Apple	Mal d 1	CAA58646.1	pollen	Bet v 1	SRPBCC	159
Pyrus communis	pear	Pyr c 1	AAC13315.1	pollen	Bet v 1	SRPBCC	159

## Sheet: cluster II
Species	Common Name	Gene Name	accession number	Allergen Origin	Conserved domain	Protein Family	Amino Acid (AA)
Ananas comosus	pineapple	Ana c 1	AAK54835.1	fruit	Profilin	Profilin	131
Actinidia deliciosa	Green kiwi	Act d 9	C0HL99.1	fruit	Profilin	Profilin	109
Fragaria ananassa	strawberry	Fra a 4	XP_004287490.1	fruit	Profilin	Profilin	131
Cucumis melo	muskmelon	Cuc m2	AAW69549.1	fruit	Profilin	Profilin	131
Musa acuminata	banana	Mus a 1	AAK54834.1	fruit	Profilin	Profilin	131
Malus domestica	Apple	Mal d 4	AAD29414.1	fruit	Profilin	Profilin	131
Prunus avium	Sweet cherry	Pru av 4	AAD29411.1	fruit	Profilin	Profilin	131
Prunus persica	peach	Pru p 4	CAD37201.1	fruit	Profilin	Profilin	131
Ziziphus mauritiana	date	Ziz m 2	CAD10390.1	fruit	Profilin	Profilin	131
Pyrus communis	pear	Pyr c 4	AAD29410.1	fruit	Profilin	Profilin	131

## Sheet: cluster III
Species	Common Name	Gene Name	accession number	Allergen Origin	Conserved domain	Protein Family	Amino Acid (AA)
Actinidia deliciosa	Green kiwi	Act d 10	P86137.2	Fruit	non-specific lipid-transfer protein	Alpha-Amylase Inhibitors (AAI), Lipid Transfer (LT) and Seed Storage (SS) Protein	115
Musa acuminata	banana	Mus a 3	XP_009396870.1	Fruit	non-specific lipid-transfer protein	Alpha-Amylase Inhibitors (AAI), Lipid Transfer (LT) and Seed Storage (SS) Protein	119
Prunus persica	peach	Pru p 3	XP_007206159.1	Fruit	Non-specific lipid-transfer protein type 1	Alpha-Amylase Inhibitors (AAI), Lipid Transfer (LT) and Seed Storage (SS) Protein family	117
Prunus armeniaca	apricot	Pru ar 3	ADR66947.1	Fruit	Non-specific lipid-transfer protein	Alpha-Amylase Inhibitors (AAI), Lipid Transfer (LT) and Seed Storage (SS) Protein family	117
Prunus domestica	plum	Pru d 3	P82534.1	Fruit	Non-specific lipid-transfer protein	Alpha-Amylase Inhibitors (AAI), Lipid Transfer (LT) and Seed Storage (SS) Protein	117
Prunus avium	Sweet cherry	Pru av 3	AAF26449.1	Fruit	Non-specific lipid-transfer protein type 1	Alpha-Amylase Inhibitors (AAI), Lipid Transfer (LT) and Seed Storage (SS) Protein	117
Pyrus communis	pear	Pyr c 3	AAF26451.1	Fruit	Non-specific lipid-transfer protein type 1	Alpha-Amylase Inhibitors (AAI), Lipid Transfer (LT) and Seed Storage (SS) Protein	115
Malus domestica	Apple	Mal d 3	AAT80633.1	Fruit	Non-specific lipid-transfer protein type 1	Alpha-Amylase Inhibitors (AAI), Lipid Transfer (LT) and Seed Storage (SS) Protein	115
Fragaria ananassa	strawberry	Fra a 3	CAC86258.1	Fruit	Non-specific lipid-transfer protein type 1 (nsLTP1)	Alpha-Amylase Inhibitors (AAI), Lipid Transfer (LT) and Seed Storage (SS) Protein	117
Rubus Idaeus	raspberry	Rub I 3	ABG54494.1	Fruit	non-specific lipid-transfer protein	Alpha-Amylase Inhibitors (AAI), Lipid Transfer (LT) and Seed Storage (SS) Protein	117
Vitis vinifera	grape	Vit v 1	AAO33394.1	Fruit	non-specific lipid-transfer protein	Alpha-Amylase Inhibitors (AAI), Lipid Transfer (LT) and Seed Storage (SS) Protein	119
Punica granatum	Pomegranate	Pun g 1	AHB19227.1	Fruit	Non-specific lipid-transfer protein type 1 (nsLTP1	Alpha-Amylase Inhibitors (AAI), Lipid Transfer (LT) and Seed Storage (SS) Protein f	120

## Sheet: cluster IV
Species	Common Name	Gene Name	accession number	Allergen Origin	Conserved domain	Protein Family	Amino Acid (AA)
Actinidia deliciosa	Green kiwi	Act d 7	P85076.1	fruit	Pectinesterase domain-containing protein	Pectinesterase	559
Prunus persica	peach	Pru p 9	XP_007199020.1	fruit	pathogenesis-related family 1 protein	CAP (cysteine-rich secretory proteins, antigen 5, and pathogenesis-related 1 proteins) domain family	161
Prunus persica	peach	Pru p 10	M5X316	fruit	SSF51126	Glyco_hydro_28	401
Actinidia deliciosa	Green kiwi	Act d 6	BAC54964.1	fruit	Pectin methylesterase inhibitor	pectin methylesterase inhibitor and related proteins ;Pectin methylesterase	185
Actinidia deliciosa	Green kiwi	Act d 12	ABB77213.1	fruit	11S globulin-like protein	RmlC-like cupin	462
Pyrus communis	pear	Pyr c 5	AAC24001.1	fruit	NmrA-like family	NADB	308
Actinidia deliciosa	Green kiwi	Act d 5	P84527.2	fruit	double-psi beta-barrel fold of the kiwellin family	Kiwellin (KWL)	213
Prunus armeniaca	apricot	pru ar 5	AAD32205.1	fruit	n/a	n/a	168
Cucumis melo	muskmelon	Cuc m1	BAA06905.1	fruit	Peptidase domain,Fibronectin type-III domain	Peptidase S8 family	731
Actinidia deliciosa	Green kiwi	Act d 11	P85524.1	fruit	Pathogenesis-related protein Bet v I family	SRPBCC	150
Actinidia deliciosa	Green kiwi	Act d 4	AAR92223.1	fruit	Cystatin-like domain	SQAPI	116
Carica papaya	papaya	Cari p 1	ACV85695.1	fruit	ripening-induced polygalacturonase 2	polygalacturonase ADPG	494
Cucumis melo	muskmelon	Cuc m3	P83834.1	fruit	CAP (cysteine-rich secretory proteins, antigen 5, and pathogenesis-related 1 proteins) domain family	CAP (cysteine-rich secretory proteins, antigen 5, and pathogenesis-related 1 proteins) domain family	116
Musa acuminata	banana	Mus a 2	CAC81811.1	fruit	Hevein or Type 1 chitin binding domain	Chitinase class I	318
Persea americana	avocado	Pers a 1	CAB01591.1	fruit	lysozyme-like domains ChtBD1_GH19_hevein and chitinase_glyco_hydro_19 domain-containing protein	Chitinase class I	326
Musa acuminata	banana	Mus a 5	AAB82772.2	fruit	glycosyl hydrolases	beta-1, 3-glucananse	340
Cocos Nucifera	coconut	Coc n 1	ALQ56981.1	Pollen	vicilin seed storage globulin, N-terminal cupin domain	vicilin family protein	490
Prunus avium	sweet cherry	Pru av 7	XP_021820299.1	fruit	Gibberellin regulated protein	GASA family protein	88
Prunus persica	peach	Pru p 7	P86888.1	fruit	Gibberellin regulated protein	GASA family protein	88
Actinidia deliciosa	Green kiwi	Act d 2	CAI38795.2	fruit	glycoside hydrolase family 64	Thaumatin-like protein	225
Musa acuminata	banana	Mus a 4	XP_009406737.1	fruit	glycoside hydrolase family 64	Chain A, Thaumatin-like Protein	226
Prunus avium	Sweet cherry	Pru av 2	AAB38064.1	fruit	glycoside hydrolase family 64	thaumatin family protein	245
Malus domestica	Apple	Mal d 2	AAC36740.1	fruit	TLP	Thamatin	245
Prunus persica	peach	Pru p 2	ACE80959.1	Fruit	glycoside hydrolases of family 64	thaumatin	246
Ananas comosus	pineapple	Ana c 2	BAA21849.1	fruit	Cathepsin propeptide inhibitor	C1 peptidase	351
Carica papaya	papaya	Cari p 2	CAA66378.1	fruit	C1 family peptidase	Papain family cysteine protease	352
Actinidia deliciosa	Green kiwi	Act d 1	CAA34486.1	fruit	Cathepsin propeptide inhibitor	C1 Peptidase	380
Ziziphus mauritiana	date	Ziz m 1	AAX40948.1	fruit	xylanase inhibitor Xip-I, and the class III plant chitinases	The GH18 (glycosyl hydrolase, family 18) type II chitinases hydrolyze chitin	330
Punica granatum	pomegranate	Pun g 14	G1UH28	fruit	SSF51445	Glyco_hydro_18	308
