# Supplementary material for: Analysis of Protein Sequence Identity, Binding Sites, and 3D Structures Identifies Eight Pollen Species and Ten Fruit Species with High Risk of Cross-Reactive Allergies
Source: Genes (Basel). 2022 Aug 17;13(8):1464. doi: 10.3390/genes13081464 (PMC9408803; doi:10.3390/genes13081464)
Supplement: Supplementary file 1 [file genes-13-01464-s001.zip › supplementary II A-RISC results of each cluster.xlsx]

## Sheet: Cluster I 
Sequence format is Pearson	CAM31909.1_kiwi_D8	AAB97141.1_apricot_Ar1	XP_004296886.1_rasberry_I1	ABG54495.1_raspberry_I1	CAJ29538.1_strawberry_A1	ABB78006.1_peach_P1	AAC02632.1_cherry_A1	CAA58646.1_apple_D1	AAC13315.1_pear_C1						Sequences (1:2) Aligned. Score: 61
CAM31909.1_kiwi_D8	1														Sequences (1:3) Aligned. Score: 55
AAB97141.1_apricot_Ar1	0.61	1													Sequences (1:4) Aligned. Score: 56
XP_004296886.1_rasberry_I1	0.55	0.76	1												Sequences (1:5) Aligned. Score: 54
ABG54495.1_raspberry_I1	0.56	0.71	0.88	1											Sequences (1:6) Aligned. Score: 54
CAJ29538.1_strawberry_A1	0.54	0.72	0.75	0.69	1										Sequences (1:7) Aligned. Score: 54
ABB78006.1_peach_P1	0.54	0.76	0.78	0.71	0.82	1									Sequences (1:8) Aligned. Score: 50
AAC02632.1_cherry_A1	0.54	0.76	0.78	0.71	0.8	0.98	1								Sequences (1:9) Aligned. Score: 50
CAA58646.1_apple_D1	0.5	0.71	0.72	0.67	0.77	0.83	0.84	1							Sequences (2:3) Aligned. Score: 76
AAC13315.1_pear_C1	0.5	0.72	0.72	0.67	0.76	0.83	0.84	0.94	1						Sequences (2:4) Aligned. Score: 71
															Sequences (2:5) Aligned. Score: 72
															Sequences (2:6) Aligned. Score: 76
															Sequences (2:7) Aligned. Score: 76
															Sequences (2:8) Aligned. Score: 71
															Sequences (2:9) Aligned. Score: 72
															Sequences (3:4) Aligned. Score: 88
															Sequences (3:5) Aligned. Score: 75
															Sequences (3:6) Aligned. Score: 78
															Sequences (3:7) Aligned. Score: 78
															Sequences (3:8) Aligned. Score: 72
															Sequences (3:9) Aligned. Score: 72
															Sequences (4:5) Aligned. Score: 69
															Sequences (4:6) Aligned. Score: 71
															Sequences (4:7) Aligned. Score: 71
															Sequences (4:8) Aligned. Score: 67
															Sequences (4:9) Aligned. Score: 67
															Sequences (5:6) Aligned. Score: 82
															Sequences (5:7) Aligned. Score: 80
															Sequences (5:8) Aligned. Score: 77
															Sequences (5:9) Aligned. Score: 76
															Sequences (6:7) Aligned. Score: 98
															Sequences (6:8) Aligned. Score: 83
															Sequences (6:9) Aligned. Score: 83
															Sequences (7:8) Aligned. Score: 84
															Sequences (7:9) Aligned. Score: 84
															Sequences (8:9) Aligned. Score: 94

## Sheet: cluster II 
	AAK54835.1_pineapple_C1	C0HL99.1_kiwi_D9	XP_004287490.1_stawberry_A4	AAW69549.1_melon_M2	AAK54834.1_banana_A1	AAD29414.1_apple_D4	AAD29411.1_cherry_A4	CAD37201.1_peach_P4	CAD10390.1_date-Palm_D2	AAD29410.1_pear_C4
AAK54835.1_pineapple_C1	1											Sequences (1:2) Aligned. Score: 78
C0HL99.1_kiwi_D9	0.78	1										Sequences (1:3) Aligned. Score: 78
XP_004287490.1_stawberry_A4	0.78	0.86	1									Sequences (1:4) Aligned. Score: 76
AAW69549.1_melon_M2	0.76	0.81	0.87	1								Sequences (1:5) Aligned. Score: 81
AAK54834.1_banana_A1	0.81	0.79	0.8	0.76	1							Sequences (1:6) Aligned. Score: 77
AAD29414.1_apple_D4	0.81	80	0.85	0.83	0.83	1						Sequences (1:7) Aligned. Score: 78
AAD29411.1_cherry_A4	0.78	0.82	0.81	0.77	0.8	0.88	1					Sequences (1:8) Aligned. Score: 79
CAD37201.1_peach_P4	0.79	0.83	0.82	0.78	0.81	0.88	0.99	1				Sequences (1:9) Aligned. Score: 81
CAD10390.1_date-Palm_D2	0.81	0.82	0.79	0.77	0.83	0.85	0.79	0.8	1			Sequences (1:10) Aligned. Score: 77
AAD29410.1_pear_C4	0.77	0.79	0.8	0.77	0.83	0.83	0.85	0.86	0.87	1		Sequences (2:3) Aligned. Score: 86
												Sequences (2:4) Aligned. Score: 81
												Sequences (2:5) Aligned. Score: 79
												Sequences (2:6) Aligned. Score: 80
												Sequences (2:7) Aligned. Score: 82
												Sequences (2:8) Aligned. Score: 83
												Sequences (2:9) Aligned. Score: 82
AAK54835.1_pineapple_C1_F	sp|C0HL99.1_kiwi_D9_F	XP_004287490.1_stawberry_A4_F	AAW69549.1_melon_M2_F	AAK54834.1_banana_A1_F	AAD29414.1_apple_D4_F	AAD29411.1_cherry_A4_F	CAD37201.1_peach_P4F	CAD10390.1_date-Palm_D2	AAD29410.1_pear_C4_F			Sequences (2:10) Aligned. Score: 79
												Sequences (3:4) Aligned. Score: 87
												Sequences (3:5) Aligned. Score: 80
												Sequences (3:6) Aligned. Score: 80
												Sequences (3:7) Aligned. Score: 81
												Sequences (3:8) Aligned. Score: 82
												Sequences (3:9) Aligned. Score: 79
												Sequences (3:10) Aligned. Score: 80
												Sequences (4:5) Aligned. Score: 76
												Sequences (4:6) Aligned. Score: 77
												Sequences (4:7) Aligned. Score: 77
												Sequences (4:8) Aligned. Score: 78
												Sequences (4:9) Aligned. Score: 77
												Sequences (4:10) Aligned. Score: 77
												Sequences (5:6) Aligned. Score: 81
												Sequences (5:7) Aligned. Score: 80
												Sequences (5:8) Aligned. Score: 81
												Sequences (5:9) Aligned. Score: 83
												Sequences (5:10) Aligned. Score: 83
												Sequences (6:7) Aligned. Score: 93
												Sequences (6:8) Aligned. Score: 93
												Sequences (6:9) Aligned. Score: 79
												Sequences (6:10) Aligned. Score: 83
												Sequences (7:8) Aligned. Score: 99
												Sequences (7:9) Aligned. Score: 79
												Sequences (7:10) Aligned. Score: 85
												Sequences (8:9) Aligned. Score: 80
												Sequences (8:10) Aligned. Score: 86
												Sequences (9:10) Aligned. Score: 87

## Sheet: Cluster III
	GFZ19186.1_kiwi_D10	XP_009396870.1_banana_A3	XP_007206159.1_peach_P3	ADR66947.1_apricot_Ar3	PQP98495.1_plum_D3	AAF26449.1_cherry_A3	AAF26451.1_pear_C3	AAT80633.1_apple_D3	CAC86258.1_strawberry_A3	ABG54494.1_raspberry_I3	AAO33394.1_grape_V1	AHB19227.1_pomegranate_G1
GFZ19186.1_kiwi_D10	1
XP_009396870.1_banana_A3	0.38	1													Sequences (1:2) Aligned. Score: 38		Sequences (1:2) Aligned. Score: 38
XP_007206159.1_peach_P3	0.39	0.41	1												Sequences (1:3) Aligned. Score: 39		Sequences (1:3) Aligned. Score: 39
ADR66947.1_apricot_Ar3	0.36	0.42	0.94	1											Sequences (1:4) Aligned. Score: 36		Sequences (1:4) Aligned. Score: 36
PQP98495.1_plum_D3	0.37	0.39	0.9	0.9	1										Sequences (1:5) Aligned. Score: 37		Sequences (1:5) Aligned. Score: 37
AAF26449.1_cherry_A3	0.38	0.41	0.89	0.88	0.92	1									Sequences (1:6) Aligned. Score: 38		Sequences (1:6) Aligned. Score: 38
AAF26451.1_pear_C3	0.33	0.4	0.78	0.78	0.8	0.78	1								Sequences (1:7) Aligned. Score: 33		Sequences (1:7) Aligned. Score: 33
AAT80633.1_apple_D3	0.35	0.4	0.81	0.86	0.83	0.82	0.87	1							Sequences (1:8) Aligned. Score: 35		Sequences (1:8) Aligned. Score: 35
CAC86258.1_strawberry_A3	0.43	0.35	0.67	0.66	0.7	0.67	0.66	0.7	1						Sequences (1:9) Aligned. Score: 43		Sequences (1:9) Aligned. Score: 43
ABG54494.1_raspberry_I3	38	0.34	0.69	0.68	0.73	0.7	0.71	0.74	0.78	1					Sequences (1:10) Aligned. Score: 38		Sequences (1:10) Aligned. Score: 38
AAO33394.1_grape_V1	0.43	0.46	0.57	0.54	0.56	0.58	0.59	0.57	0.6	0.57	1				Sequences (1:11) Aligned. Score: 43		Sequences (1:11) Aligned. Score: 43
AHB19227.1_pomegranate_G1	0.36	0.4	0.62	0.62	0.59	0.58	0.55	0.56	0.51	0.48	0.63	1			Sequences (1:12) Aligned. Score: 36		Sequences (1:12) Aligned. Score: 36
															Sequences (2:3) Aligned. Score: 41		Sequences (2:3) Aligned. Score: 41
															Sequences (2:4) Aligned. Score: 42		Sequences (2:4) Aligned. Score: 42
															Sequences (2:5) Aligned. Score: 39		Sequences (2:5) Aligned. Score: 39
															Sequences (2:6) Aligned. Score: 41		Sequences (2:6) Aligned. Score: 41
															Sequences (2:7) Aligned. Score: 40		Sequences (2:7) Aligned. Score: 40
															Sequences (2:8) Aligned. Score: 40		Sequences (2:8) Aligned. Score: 40
															Sequences (2:9) Aligned. Score: 35		Sequences (2:9) Aligned. Score: 35
															Sequences (2:10) Aligned. Score: 34		Sequences (2:10) Aligned. Score: 34
															Sequences (2:11) Aligned. Score: 46		Sequences (2:11) Aligned. Score: 46
															Sequences (2:12) Aligned. Score: 40		Sequences (2:12) Aligned. Score: 40
															Sequences (3:4) Aligned. Score: 94		Sequences (3:4) Aligned. Score: 94
															Sequences (3:5) Aligned. Score: 90		Sequences (3:5) Aligned. Score: 90
															Sequences (3:6) Aligned. Score: 89		Sequences (3:6) Aligned. Score: 89
															Sequences (3:7) Aligned. Score: 78		Sequences (3:7) Aligned. Score: 78
															Sequences (3:8) Aligned. Score: 81		Sequences (3:8) Aligned. Score: 81
															Sequences (3:9) Aligned. Score: 67		Sequences (3:9) Aligned. Score: 67
															Sequences (3:10) Aligned. Score: 69		Sequences (3:10) Aligned. Score: 69
															Sequences (3:11) Aligned. Score: 57		Sequences (3:11) Aligned. Score: 57
															Sequences (3:12) Aligned. Score: 62		Sequences (3:12) Aligned. Score: 62
															Sequences (4:5) Aligned. Score: 90		Sequences (4:5) Aligned. Score: 90
															Sequences (4:6) Aligned. Score: 88		Sequences (4:6) Aligned. Score: 88
															Sequences (4:7) Aligned. Score: 78		Sequences (4:7) Aligned. Score: 78
															Sequences (4:8) Aligned. Score: 86		Sequences (4:8) Aligned. Score: 86
															Sequences (4:9) Aligned. Score: 66		Sequences (4:9) Aligned. Score: 66
															Sequences (4:10) Aligned. Score: 68		Sequences (4:10) Aligned. Score: 68
															Sequences (4:11) Aligned. Score: 54		Sequences (4:11) Aligned. Score: 54
															Sequences (4:12) Aligned. Score: 62		Sequences (4:12) Aligned. Score: 62
															Sequences (5:6) Aligned. Score: 92		Sequences (5:6) Aligned. Score: 92
															Sequences (5:7) Aligned. Score: 80		Sequences (5:7) Aligned. Score: 80
															Sequences (5:8) Aligned. Score: 83		Sequences (5:8) Aligned. Score: 83
															Sequences (5:9) Aligned. Score: 70		Sequences (5:9) Aligned. Score: 70
															Sequences (5:10) Aligned. Score: 73		Sequences (5:10) Aligned. Score: 73
															Sequences (5:11) Aligned. Score: 56		Sequences (5:11) Aligned. Score: 56
															Sequences (5:12) Aligned. Score: 59		Sequences (5:12) Aligned. Score: 59
															Sequences (6:7) Aligned. Score: 79		Sequences (6:7) Aligned. Score: 79
															Sequences (6:8) Aligned. Score: 82		Sequences (6:8) Aligned. Score: 82
															Sequences (6:9) Aligned. Score: 67		Sequences (6:9) Aligned. Score: 67
															Sequences (6:10) Aligned. Score: 70		Sequences (6:10) Aligned. Score: 70
															Sequences (6:11) Aligned. Score: 58		Sequences (6:11) Aligned. Score: 58
															Sequences (6:12) Aligned. Score: 58		Sequences (6:12) Aligned. Score: 58
															Sequences (7:8) Aligned. Score: 87		Sequences (7:8) Aligned. Score: 87
															Sequences (7:9) Aligned. Score: 66		Sequences (7:9) Aligned. Score: 66
															Sequences (7:10) Aligned. Score: 71		Sequences (7:10) Aligned. Score: 71
															Sequences (7:11) Aligned. Score: 59		Sequences (7:11) Aligned. Score: 59
															Sequences (7:12) Aligned. Score: 55		Sequences (7:12) Aligned. Score: 55
															Sequences (8:9) Aligned. Score: 70		Sequences (8:9) Aligned. Score: 70
															Sequences (8:10) Aligned. Score: 74		Sequences (8:10) Aligned. Score: 74
															Sequences (8:11) Aligned. Score: 57		Sequences (8:11) Aligned. Score: 57
															Sequences (8:12) Aligned. Score: 56		Sequences (8:12) Aligned. Score: 56
															Sequences (9:10) Aligned. Score: 78		Sequences (9:10) Aligned. Score: 78
															Sequences (9:11) Aligned. Score: 60		Sequences (9:11) Aligned. Score: 60
															Sequences (9:12) Aligned. Score: 51		Sequences (9:12) Aligned. Score: 51
															Sequences (10:11) Aligned. Score: 57		Sequences (10:11) Aligned. Score: 57
															Sequences (10:12) Aligned. Score: 48		Sequences (10:12) Aligned. Score: 48
															Sequences (11:12) Aligned. Score: 63		Sequences (11:12) Aligned. Score: 63
																	Guide tree file created: [clustalw.dnd]

## Sheet: Cluster IV 
	PSR89527.1_kiwi_D7	XP_007199020.1_peach_P9_F	M5X316_peach_P10	BAC54964.1_kiwi_D6_F	ABB77213.1_kiwi_D12_F	AAC24001.1_pear_C5_F	P84527.2_greenkiwi_D5_F	AAD32205.1_apricot_Ar5_F	BAA06905.1_melon_M1_F	P85524.1_kiwi_D11_P	AAR92223.1_greenkiwi_D4_F	ACV85695.1_papaya_P1_F	XP_008455060.1_melon_M3	CAC81811.1_banana_A2	CAB01591.1_Pers_A1	AAB82772.2_banana_A5	ALQ56981.1_coconut_N1	XP_021820299.1_cherry_Av7	XP_016648029.1_peach_P7	CAI38795.2_greenkiwi_D2	XP_009406737.1_banana_A4	AAB38064.1_cherry_A2	AAC36740.1_apple_D2	ACE80959.1_peach_P2	BAA21849.1_pineapple_C2	CAA66378.1_papaya_P2	CAA34486.1_greenkiwi_D1	AAX40948.1_date_M1_1	G1UH28_pomegranate_G14
PSR89527.1_kiwi_D7	1																														Sequences (1:2) Aligned. Score: 3	Sequences (1:2) Aligned. Score: 3
XP_007199020.1_peach_P9	0.03	1																													Sequences (1:3) Aligned. Score: 4	Sequences (1:3) Aligned. Score: 4
M5X316_peach_P10	0.04	0.04	1																												Sequences (1:4) Aligned. Score: 15	Sequences (1:4) Aligned. Score: 15
BAC54964.1_kiwi_D6	0.15	0.04	0.1	1																											Sequences (1:5) Aligned. Score: 5	Sequences (1:5) Aligned. Score: 5
ABB77213.1_kiwi_D12	0.05	0.03	0.02	0.06	1																										Sequences (1:6) Aligned. Score: 13	Sequences (1:6) Aligned. Score: 13
AAC24001.1_pear_C5	0.13	0.04	0.06	0.09	0.07	1																									Sequences (1:7) Aligned. Score: 6	Sequences (1:7) Aligned. Score: 6
P84527.2_greenkiwi_D5	0.06	0.03	0.11	0.05	0.07	0.07	1																								Sequences (1:8) Aligned. Score: 11	Sequences (1:8) Aligned. Score: 11
AAD32205.1_apricot_Ar5	0.11	0.04	0.05	0.07	0.05	0.04	0.04	1																							Sequences (1:9) Aligned. Score: 3	Sequences (1:9) Aligned. Score: 3
BAA06905.1_melon_M1	0.03	0.1	0.12	0.05	0.07	0.11	0.02	0.11	1																						Sequences (1:10) Aligned. Score: 11	Sequences (1:10) Aligned. Score: 11
P85524.1_kiwi_D11	0.11	0.04	0.06	0.08	0.08	0.09	0.03	0.08	0.08	1																					Sequences (1:11) Aligned. Score: 8	Sequences (1:11) Aligned. Score: 8
AAR92223.1_greenkiwi_D4	0.08	0.14	0.1	0.05	0.08	0.07	0.08	0.06	0.05	0.13	1																				Sequences (1:12) Aligned. Score: 4	Sequences (1:12) Aligned. Score: 4
ACV85695.1_papaya_P1	0.04	0.08	0.23	0.12	0.01	0.11	0.07	0.04	0.09	0.11	0.07	1																			Sequences (1:13) Aligned. Score: 6	Sequences (1:13) Aligned. Score: 6
XP_008455060.1_melon_M3	0.06	0.28	0.14	16	0.07	0.07	0.06	0.04	0.12	0.06	0.09	0.06	1																		Sequences (1:14) Aligned. Score: 10	Sequences (1:14) Aligned. Score: 10
CAC81811.1_banana_A2	0.1	0.16	0.09	0.1	0.06	0.06	0.15	0.04	0.1	0.03	0.07	0.06	0.02	1																	Sequences (1:15) Aligned. Score: 9	Sequences (1:15) Aligned. Score: 9
CAB01591.1_Pers_A1	0.09	0.11	0.03	0.09	0.05	0.03	0.16	0.05	0.11	0.02	0.18	0.11	0.05	0.76	1																Sequences (1:16) Aligned. Score: 9	Sequences (1:16) Aligned. Score: 9
AAB82772.2_banana_A5	0.09	0.04	0.09	0.07	0.04	0.08	0.1	0.07	0.14	0.1	0.14	0.14	0.1	0.04	0.1	1															Sequences (1:17) Aligned. Score: 11	Sequences (1:17) Aligned. Score: 11
ALQ56981.1_coconut_N1	0.11	0.05	0	0.09	0.15	0.04	0.09	0.05	0.05	0.05	0.11	0.04	0.08	0.03	0.05	0.04	1														Sequences (1:18) Aligned. Score: 15	Sequences (1:18) Aligned. Score: 15
XP_021820299.1_cherry_Av7	0.15	0.1	0.11	0.06	0.03	0.06	0.14	0.05	0.04	0.1	0.05	0.04	0.03	0.22	0.17	0.05	0.11	1													Sequences (1:19) Aligned. Score: 17	Sequences (1:19) Aligned. Score: 17
XP_016648029.1_peach_P7	0.17	0.1	0.11	0.09	0.11	0.06	0.14	0.05	0.04	0.07	0.05	0.04	0.03	0.22	0.17	0.05	0.11	0.97	1												Sequences (1:20) Aligned. Score: 11	Sequences (1:20) Aligned. Score: 11
CAI38795.2_greenkiwi_D2	0.11	0.06	0.11	0.05	0.03	0.04	0.07	0.02	0.16	0.05	0.04	0.12	0.04	0.18	0.13	0.04	0.08	0.17	0.17	1											Sequences (1:21) Aligned. Score: 3	Sequences (1:21) Aligned. Score: 3
XP_009406737.1_banana_A4	0.03	0.09	0.11	0.1	0.08	0.09	0.07	0.05	0.19	0.05	0.09	0.12	0.1	0.06	0.14	0.03	0.02	0.1	0.1	0.72	1										Sequences (1:22) Aligned. Score: 4	Sequences (1:22) Aligned. Score: 4
AAB38064.1_cherry_A2	0.04	0.13	0.09	0.14	0.06	0.03	0.14	0.04	0.1	0.02	0.07	10	0.08	0.13	0.12	0.16	0.07	0.11	0.11	0.39	0.4	1									Sequences (1:23) Aligned. Score: 2	Sequences (1:23) Aligned. Score: 2
AAC36740.1_apple_D2	0.02	0.15	0.07	0.06	0.11	0.08	0.1	0.05	0.11	0.02	0.07	0.13	0.1	0.06	0.09	0.04	0.09	0.06	0.06	0.37	0.36	0.7	1								Sequences (1:24) Aligned. Score: 2	Sequences (1:24) Aligned. Score: 2
ACE80959.1_peach_P2	0.02	0.06	0.06	0.1	0.04	0.06	0.11	0.04	0.13	0.02	0.11	0.07	0.07	0.13	0.1	0.15	0.01	0.11	0.11	0.36	0.4	0.67	0.79	1							Sequences (1:25) Aligned. Score: 9	Sequences (1:25) Aligned. Score: 9
BAA21849.1_pineapple_C2	0.09	0.12	0.05	0.11	0.03	0.03	0.15	0.02	0.08	0.05	0.08	0.06	0.08	0.08	0.06	0.07	0.04	0.06	0.06	0.15	0.11	0.02	0.02	0.03	1						Sequences (1:26) Aligned. Score: 10	Sequences (1:26) Aligned. Score: 10
CAA66378.1_papaya_P2	0.1	0.14	0.01	0.07	0.02	0.02	0.1	0.03	0.02	0.22	0.11	0.04	0.12	0.05	0.03	0.08	0.05	0.09	0.13	0.08	0.04	0.07	0.05	0.06	0.39	1					Sequences (1:27) Aligned. Score: 10	Sequences (1:27) Aligned. Score: 10
CAA34486.1_greenkiwi_D1	0.1	0.11	0.05	0.05	0.05	0.08	0.02	0.06	0.13	0.16	0.1	0.03	0.07	0.07	0.08	0.1	0.1	0.11	0.11	0.08	0.15	0.1	0.1	0.13	0.39	0.42	1				Sequences (1:28) Aligned. Score: 14	Sequences (1:28) Aligned. Score: 14
AAX40948.1_date_M1_1	0.14	0.04	0.05	0.06	0.04	0.09	0.05	0.02	0.07	0.14	0.1	0.05	0.07	0.04	0.04	0.02	0.11	0.17	0.09	0.04	0.03	0.02	0.06	0.03	0.03	0.04	0.1	1			Sequences (1:29) Aligned. Score: 9	Sequences (1:29) Aligned. Score: 9
G1UH28_pomegranate_G14	0.09	0.04	0.05	0.06	0.06	0.08	0.04	0.04	0.15	0.05	0.1	0.11	0.08	0.11	0.1	0.11	0.05	0.17	0.15	0.08	0.1	0.09	0.02	0.02	0.06	0.09	0.3	0.38	1		Sequences (2:3) Aligned. Score: 4	Sequences (2:3) Aligned. Score: 4
																															Sequences (2:4) Aligned. Score: 4	Sequences (2:4) Aligned. Score: 4
																															Sequences (2:5) Aligned. Score: 3	Sequences (2:5) Aligned. Score: 3
																															Sequences (2:6) Aligned. Score: 4	Sequences (2:6) Aligned. Score: 4
																															Sequences (2:7) Aligned. Score: 3	Sequences (2:7) Aligned. Score: 3
PSR89527.1_kiwi_D7_F	XP_007199020.1_peach_P9_F	M5X316_peach_P10	BAC54964.1_kiwi_D6_F	ABB77213.1_kiwi_D12_F	AAC24001.1_pear_C5_F	P84527.2_greenkiwi_D5_F	AAD32205.1_apricot_Ar5_F	BAA06905.1_melon_M1_F	P85524.1_kiwi_D11_P	AAR92223.1_greenkiwi_D4_F	ACV85695.1_papaya_P1_F	XP_008455060.1_melon_M3_F	CAC81811.1_banana_A2_F	CAB01591.1_Pers_A1_F	AAB82772.2_banana_A5_F	ALQ56981.1_coconut_N1_P	XP_021820299.1_cherry_Av7_F	XP_016648029.1_peach_P7_F	CAI38795.2_greenkiwi_D2_F	XP_009406737.1_banana_A4_F	AAB38064.1_cherry_A2_F	AAC36740.1_apple_D2_P	ACE80959.1_peach_P2_F	BAA21849.1_pineapple_C2_F	CAA66378.1_papaya_P2_F	CAA34486.1_greenkiwi_D1_F	AAX40948.1_date_M1_1_F	G1UH28_pomegranate_G14			Sequences (2:8) Aligned. Score: 4	Sequences (2:8) Aligned. Score: 4
																															Sequences (2:9) Aligned. Score: 10	Sequences (2:9) Aligned. Score: 10
																															Sequences (2:10) Aligned. Score: 4	Sequences (2:10) Aligned. Score: 4
																															Sequences (2:11) Aligned. Score: 14	Sequences (2:11) Aligned. Score: 14
																															Sequences (2:12) Aligned. Score: 8	Sequences (2:12) Aligned. Score: 8
																															Sequences (2:13) Aligned. Score: 28	Sequences (2:13) Aligned. Score: 28
																															Sequences (2:14) Aligned. Score: 16	Sequences (2:14) Aligned. Score: 16
																															Sequences (2:15) Aligned. Score: 11	Sequences (2:15) Aligned. Score: 11
																															Sequences (2:16) Aligned. Score: 4	Sequences (2:16) Aligned. Score: 4
																															Sequences (2:17) Aligned. Score: 5	Sequences (2:17) Aligned. Score: 5
																															Sequences (2:18) Aligned. Score: 10	Sequences (2:18) Aligned. Score: 10
																															Sequences (2:19) Aligned. Score: 10	Sequences (2:19) Aligned. Score: 10
																															Sequences (2:20) Aligned. Score: 6	Sequences (2:20) Aligned. Score: 6
																															Sequences (2:21) Aligned. Score: 9	Sequences (2:21) Aligned. Score: 9
																															Sequences (2:22) Aligned. Score: 13	Sequences (2:22) Aligned. Score: 13
																															Sequences (2:23) Aligned. Score: 15	Sequences (2:23) Aligned. Score: 15
																															Sequences (2:24) Aligned. Score: 6	Sequences (2:24) Aligned. Score: 6
																															Sequences (2:25) Aligned. Score: 12	Sequences (2:25) Aligned. Score: 12
																															Sequences (2:26) Aligned. Score: 14	Sequences (2:26) Aligned. Score: 14
																															Sequences (2:27) Aligned. Score: 11	Sequences (2:27) Aligned. Score: 11
																															Sequences (2:28) Aligned. Score: 4	Sequences (2:28) Aligned. Score: 4
																															Sequences (2:29) Aligned. Score: 4	Sequences (2:29) Aligned. Score: 4
																															Sequences (3:4) Aligned. Score: 10	Sequences (3:4) Aligned. Score: 10
																															Sequences (3:5) Aligned. Score: 2	Sequences (3:5) Aligned. Score: 2
																															Sequences (3:6) Aligned. Score: 6	Sequences (3:6) Aligned. Score: 6
																															Sequences (3:7) Aligned. Score: 11	Sequences (3:7) Aligned. Score: 11
																															Sequences (3:8) Aligned. Score: 5	Sequences (3:8) Aligned. Score: 5
																															Sequences (3:9) Aligned. Score: 12	Sequences (3:9) Aligned. Score: 12
																															Sequences (3:10) Aligned. Score: 6	Sequences (3:10) Aligned. Score: 6
																															Sequences (3:11) Aligned. Score: 10	Sequences (3:11) Aligned. Score: 10
																															Sequences (3:12) Aligned. Score: 23	Sequences (3:12) Aligned. Score: 23
																															Sequences (3:13) Aligned. Score: 14	Sequences (3:13) Aligned. Score: 14
																															Sequences (3:14) Aligned. Score: 9	Sequences (3:14) Aligned. Score: 9
																															Sequences (3:15) Aligned. Score: 3	Sequences (3:15) Aligned. Score: 3
																															Sequences (3:16) Aligned. Score: 9	Sequences (3:16) Aligned. Score: 9
																															Sequences (3:17) Aligned. Score: 0	Sequences (3:17) Aligned. Score: 0
																															Sequences (3:18) Aligned. Score: 11	Sequences (3:18) Aligned. Score: 11
																															Sequences (3:19) Aligned. Score: 11	Sequences (3:19) Aligned. Score: 11
																															Sequences (3:20) Aligned. Score: 11	Sequences (3:20) Aligned. Score: 11
																															Sequences (3:21) Aligned. Score: 11	Sequences (3:21) Aligned. Score: 11
																															Sequences (3:22) Aligned. Score: 9	Sequences (3:22) Aligned. Score: 9
																															Sequences (3:23) Aligned. Score: 7	Sequences (3:23) Aligned. Score: 7
																															Sequences (3:24) Aligned. Score: 6	Sequences (3:24) Aligned. Score: 6
																															Sequences (3:25) Aligned. Score: 5	Sequences (3:25) Aligned. Score: 5
																															Sequences (3:26) Aligned. Score: 1	Sequences (3:26) Aligned. Score: 1
																															Sequences (3:27) Aligned. Score: 5	Sequences (3:27) Aligned. Score: 5
																															Sequences (3:28) Aligned. Score: 5	Sequences (3:28) Aligned. Score: 5
																															Sequences (3:29) Aligned. Score: 5	Sequences (3:29) Aligned. Score: 5
																															Sequences (4:5) Aligned. Score: 6	Sequences (4:5) Aligned. Score: 6
																															Sequences (4:6) Aligned. Score: 9	Sequences (4:6) Aligned. Score: 9
																															Sequences (4:7) Aligned. Score: 5	Sequences (4:7) Aligned. Score: 5
																															Sequences (4:8) Aligned. Score: 7	Sequences (4:8) Aligned. Score: 7
																															Sequences (4:9) Aligned. Score: 5	Sequences (4:9) Aligned. Score: 5
																															Sequences (4:10) Aligned. Score: 8	Sequences (4:10) Aligned. Score: 8
																															Sequences (4:11) Aligned. Score: 5	Sequences (4:11) Aligned. Score: 5
																															Sequences (4:12) Aligned. Score: 12	Sequences (4:12) Aligned. Score: 12
																															Sequences (4:13) Aligned. Score: 16	Sequences (4:13) Aligned. Score: 16
																															Sequences (4:14) Aligned. Score: 10	Sequences (4:14) Aligned. Score: 10
																															Sequences (4:15) Aligned. Score: 9	Sequences (4:15) Aligned. Score: 9
																															Sequences (4:16) Aligned. Score: 7	Sequences (4:16) Aligned. Score: 7
																															Sequences (4:17) Aligned. Score: 9	Sequences (4:17) Aligned. Score: 9
																															Sequences (4:18) Aligned. Score: 6	Sequences (4:18) Aligned. Score: 6
																															Sequences (4:19) Aligned. Score: 9	Sequences (4:19) Aligned. Score: 9
																															Sequences (4:20) Aligned. Score: 5	Sequences (4:20) Aligned. Score: 5
																															Sequences (4:21) Aligned. Score: 10	Sequences (4:21) Aligned. Score: 10
																															Sequences (4:22) Aligned. Score: 14	Sequences (4:22) Aligned. Score: 14
																															Sequences (4:23) Aligned. Score: 6	Sequences (4:23) Aligned. Score: 6
																															Sequences (4:24) Aligned. Score: 10	Sequences (4:24) Aligned. Score: 10
																															Sequences (4:25) Aligned. Score: 11	Sequences (4:25) Aligned. Score: 11
																															Sequences (4:26) Aligned. Score: 7	Sequences (4:26) Aligned. Score: 7
																															Sequences (4:27) Aligned. Score: 5	Sequences (4:27) Aligned. Score: 5
																															Sequences (4:28) Aligned. Score: 6	Sequences (4:28) Aligned. Score: 6
																															Sequences (4:29) Aligned. Score: 6	Sequences (4:29) Aligned. Score: 6
																															Sequences (5:6) Aligned. Score: 7	Sequences (5:6) Aligned. Score: 7
																															Sequences (5:7) Aligned. Score: 7	Sequences (5:7) Aligned. Score: 7
																															Sequences (5:8) Aligned. Score: 5	Sequences (5:8) Aligned. Score: 5
																															Sequences (5:9) Aligned. Score: 7	Sequences (5:9) Aligned. Score: 7
																															Sequences (5:10) Aligned. Score: 8	Sequences (5:10) Aligned. Score: 8
																															Sequences (5:11) Aligned. Score: 8	Sequences (5:11) Aligned. Score: 8
																															Sequences (5:12) Aligned. Score: 1	Sequences (5:12) Aligned. Score: 1
																															Sequences (5:13) Aligned. Score: 7	Sequences (5:13) Aligned. Score: 7
																															Sequences (5:14) Aligned. Score: 6	Sequences (5:14) Aligned. Score: 6
																															Sequences (5:15) Aligned. Score: 5	Sequences (5:15) Aligned. Score: 5
																															Sequences (5:16) Aligned. Score: 4	Sequences (5:16) Aligned. Score: 4
																															Sequences (5:17) Aligned. Score: 15	Sequences (5:17) Aligned. Score: 15
																															Sequences (5:18) Aligned. Score: 3	Sequences (5:18) Aligned. Score: 3
																															Sequences (5:19) Aligned. Score: 11	Sequences (5:19) Aligned. Score: 11
																															Sequences (5:20) Aligned. Score: 3	Sequences (5:20) Aligned. Score: 3
																															Sequences (5:21) Aligned. Score: 8	Sequences (5:21) Aligned. Score: 8
																															Sequences (5:22) Aligned. Score: 6	Sequences (5:22) Aligned. Score: 6
																															Sequences (5:23) Aligned. Score: 11	Sequences (5:23) Aligned. Score: 11
																															Sequences (5:24) Aligned. Score: 4	Sequences (5:24) Aligned. Score: 4
																															Sequences (5:25) Aligned. Score: 3	Sequences (5:25) Aligned. Score: 3
																															Sequences (5:26) Aligned. Score: 2	Sequences (5:26) Aligned. Score: 2
																															Sequences (5:27) Aligned. Score: 5	Sequences (5:27) Aligned. Score: 5
																															Sequences (5:28) Aligned. Score: 4	Sequences (5:28) Aligned. Score: 4
																															Sequences (5:29) Aligned. Score: 6	Sequences (5:29) Aligned. Score: 6
																															Sequences (6:7) Aligned. Score: 7	Sequences (6:7) Aligned. Score: 7
																															Sequences (6:8) Aligned. Score: 4	Sequences (6:8) Aligned. Score: 4
																															Sequences (6:9) Aligned. Score: 11	Sequences (6:9) Aligned. Score: 11
																															Sequences (6:10) Aligned. Score: 9	Sequences (6:10) Aligned. Score: 9
																															Sequences (6:11) Aligned. Score: 7	Sequences (6:11) Aligned. Score: 7
																															Sequences (6:12) Aligned. Score: 11	Sequences (6:12) Aligned. Score: 11
																															Sequences (6:13) Aligned. Score: 7	Sequences (6:13) Aligned. Score: 7
																															Sequences (6:14) Aligned. Score: 6	Sequences (6:14) Aligned. Score: 6
																															Sequences (6:15) Aligned. Score: 3	Sequences (6:15) Aligned. Score: 3
																															Sequences (6:16) Aligned. Score: 8	Sequences (6:16) Aligned. Score: 8
																															Sequences (6:17) Aligned. Score: 4	Sequences (6:17) Aligned. Score: 4
																															Sequences (6:18) Aligned. Score: 6	Sequences (6:18) Aligned. Score: 6
																															Sequences (6:19) Aligned. Score: 6	Sequences (6:19) Aligned. Score: 6
																															Sequences (6:20) Aligned. Score: 4	Sequences (6:20) Aligned. Score: 4
																															Sequences (6:21) Aligned. Score: 9	Sequences (6:21) Aligned. Score: 9
																															Sequences (6:22) Aligned. Score: 3	Sequences (6:22) Aligned. Score: 3
																															Sequences (6:23) Aligned. Score: 8	Sequences (6:23) Aligned. Score: 8
																															Sequences (6:24) Aligned. Score: 6	Sequences (6:24) Aligned. Score: 6
																															Sequences (6:25) Aligned. Score: 3	Sequences (6:25) Aligned. Score: 3
																															Sequences (6:26) Aligned. Score: 2	Sequences (6:26) Aligned. Score: 2
																															Sequences (6:27) Aligned. Score: 8	Sequences (6:27) Aligned. Score: 8
																															Sequences (6:28) Aligned. Score: 9	Sequences (6:28) Aligned. Score: 9
																															Sequences (6:29) Aligned. Score: 8	Sequences (6:29) Aligned. Score: 8
																															Sequences (7:8) Aligned. Score: 4	Sequences (7:8) Aligned. Score: 4
																															Sequences (7:9) Aligned. Score: 2	Sequences (7:9) Aligned. Score: 2
																															Sequences (7:10) Aligned. Score: 3	Sequences (7:10) Aligned. Score: 3
																															Sequences (7:11) Aligned. Score: 8	Sequences (7:11) Aligned. Score: 8
																															Sequences (7:12) Aligned. Score: 7	Sequences (7:12) Aligned. Score: 7
																															Sequences (7:13) Aligned. Score: 6	Sequences (7:13) Aligned. Score: 6
																															Sequences (7:14) Aligned. Score: 15	Sequences (7:14) Aligned. Score: 15
																															Sequences (7:15) Aligned. Score: 16	Sequences (7:15) Aligned. Score: 16
																															Sequences (7:16) Aligned. Score: 10	Sequences (7:16) Aligned. Score: 10
																															Sequences (7:17) Aligned. Score: 9	Sequences (7:17) Aligned. Score: 9
																															Sequences (7:18) Aligned. Score: 14	Sequences (7:18) Aligned. Score: 14
																															Sequences (7:19) Aligned. Score: 14	Sequences (7:19) Aligned. Score: 14
																															Sequences (7:20) Aligned. Score: 7	Sequences (7:20) Aligned. Score: 7
																															Sequences (7:21) Aligned. Score: 7	Sequences (7:21) Aligned. Score: 7
																															Sequences (7:22) Aligned. Score: 14	Sequences (7:22) Aligned. Score: 14
																															Sequences (7:23) Aligned. Score: 10	Sequences (7:23) Aligned. Score: 10
																															Sequences (7:24) Aligned. Score: 11	Sequences (7:24) Aligned. Score: 11
																															Sequences (7:25) Aligned. Score: 15	Sequences (7:25) Aligned. Score: 15
																															Sequences (7:26) Aligned. Score: 10	Sequences (7:26) Aligned. Score: 10
																															Sequences (7:27) Aligned. Score: 2	Sequences (7:27) Aligned. Score: 2
																															Sequences (7:28) Aligned. Score: 5	Sequences (7:28) Aligned. Score: 5
																															Sequences (7:29) Aligned. Score: 4	Sequences (7:29) Aligned. Score: 4
																															Sequences (8:9) Aligned. Score: 11	Sequences (8:9) Aligned. Score: 11
																															Sequences (8:10) Aligned. Score: 8	Sequences (8:10) Aligned. Score: 8
																															Sequences (8:11) Aligned. Score: 6	Sequences (8:11) Aligned. Score: 6
																															Sequences (8:12) Aligned. Score: 4	Sequences (8:12) Aligned. Score: 4
																															Sequences (8:13) Aligned. Score: 4	Sequences (8:13) Aligned. Score: 4
																															Sequences (8:14) Aligned. Score: 4	Sequences (8:14) Aligned. Score: 4
																															Sequences (8:15) Aligned. Score: 5	Sequences (8:15) Aligned. Score: 5
																															Sequences (8:16) Aligned. Score: 7	Sequences (8:16) Aligned. Score: 7
																															Sequences (8:17) Aligned. Score: 5	Sequences (8:17) Aligned. Score: 5
																															Sequences (8:18) Aligned. Score: 5	Sequences (8:18) Aligned. Score: 5
																															Sequences (8:19) Aligned. Score: 5	Sequences (8:19) Aligned. Score: 5
																															Sequences (8:20) Aligned. Score: 2	Sequences (8:20) Aligned. Score: 2
																															Sequences (8:21) Aligned. Score: 5	Sequences (8:21) Aligned. Score: 5
																															Sequences (8:22) Aligned. Score: 4	Sequences (8:22) Aligned. Score: 4
																															Sequences (8:23) Aligned. Score: 5	Sequences (8:23) Aligned. Score: 5
																															Sequences (8:24) Aligned. Score: 4	Sequences (8:24) Aligned. Score: 4
																															Sequences (8:25) Aligned. Score: 2	Sequences (8:25) Aligned. Score: 2
																															Sequences (8:26) Aligned. Score: 3	Sequences (8:26) Aligned. Score: 3
																															Sequences (8:27) Aligned. Score: 6	Sequences (8:27) Aligned. Score: 6
																															Sequences (8:28) Aligned. Score: 2	Sequences (8:28) Aligned. Score: 2
																															Sequences (8:29) Aligned. Score: 4	Sequences (8:29) Aligned. Score: 4
																															Sequences (9:10) Aligned. Score: 8	Sequences (9:10) Aligned. Score: 8
																															Sequences (9:11) Aligned. Score: 5	Sequences (9:11) Aligned. Score: 5
																															Sequences (9:12) Aligned. Score: 9	Sequences (9:12) Aligned. Score: 9
																															Sequences (9:13) Aligned. Score: 12	Sequences (9:13) Aligned. Score: 12
																															Sequences (9:14) Aligned. Score: 10	Sequences (9:14) Aligned. Score: 10
																															Sequences (9:15) Aligned. Score: 11	Sequences (9:15) Aligned. Score: 11
																															Sequences (9:16) Aligned. Score: 14	Sequences (9:16) Aligned. Score: 14
																															Sequences (9:17) Aligned. Score: 5	Sequences (9:17) Aligned. Score: 5
																															Sequences (9:18) Aligned. Score: 4	Sequences (9:18) Aligned. Score: 4
																															Sequences (9:19) Aligned. Score: 4	Sequences (9:19) Aligned. Score: 4
																															Sequences (9:20) Aligned. Score: 16	Sequences (9:20) Aligned. Score: 16
																															Sequences (9:21) Aligned. Score: 19	Sequences (9:21) Aligned. Score: 19
																															Sequences (9:22) Aligned. Score: 10	Sequences (9:22) Aligned. Score: 10
																															Sequences (9:23) Aligned. Score: 11	Sequences (9:23) Aligned. Score: 11
																															Sequences (9:24) Aligned. Score: 13	Sequences (9:24) Aligned. Score: 13
																															Sequences (9:25) Aligned. Score: 8	Sequences (9:25) Aligned. Score: 8
																															Sequences (9:26) Aligned. Score: 2	Sequences (9:26) Aligned. Score: 2
																															Sequences (9:27) Aligned. Score: 13	Sequences (9:27) Aligned. Score: 13
																															Sequences (9:28) Aligned. Score: 7	Sequences (9:28) Aligned. Score: 7
																															Sequences (9:29) Aligned. Score: 15	Sequences (9:29) Aligned. Score: 15
																															Sequences (10:11) Aligned. Score: 13	Sequences (10:11) Aligned. Score: 13
																															Sequences (10:12) Aligned. Score: 11	Sequences (10:12) Aligned. Score: 11
																															Sequences (10:13) Aligned. Score: 6	Sequences (10:13) Aligned. Score: 6
																															Sequences (10:14) Aligned. Score: 3	Sequences (10:14) Aligned. Score: 3
																															Sequences (10:15) Aligned. Score: 2	Sequences (10:15) Aligned. Score: 2
																															Sequences (10:16) Aligned. Score: 10	Sequences (10:16) Aligned. Score: 10
																															Sequences (10:17) Aligned. Score: 5	Sequences (10:17) Aligned. Score: 5
																															Sequences (10:18) Aligned. Score: 10	Sequences (10:18) Aligned. Score: 10
																															Sequences (10:19) Aligned. Score: 7	Sequences (10:19) Aligned. Score: 7
																															Sequences (10:20) Aligned. Score: 5	Sequences (10:20) Aligned. Score: 5
																															Sequences (10:21) Aligned. Score: 5	Sequences (10:21) Aligned. Score: 5
																															Sequences (10:22) Aligned. Score: 2	Sequences (10:22) Aligned. Score: 2
																															Sequences (10:23) Aligned. Score: 2	Sequences (10:23) Aligned. Score: 2
																															Sequences (10:24) Aligned. Score: 2	Sequences (10:24) Aligned. Score: 2
																															Sequences (10:25) Aligned. Score: 5	Sequences (10:25) Aligned. Score: 5
																															Sequences (10:26) Aligned. Score: 22	Sequences (10:26) Aligned. Score: 22
																															Sequences (10:27) Aligned. Score: 16	Sequences (10:27) Aligned. Score: 16
																															Sequences (10:28) Aligned. Score: 14	Sequences (10:28) Aligned. Score: 14
																															Sequences (10:29) Aligned. Score: 5	Sequences (10:29) Aligned. Score: 5
																															Sequences (11:12) Aligned. Score: 7	Sequences (11:12) Aligned. Score: 7
																															Sequences (11:13) Aligned. Score: 9	Sequences (11:13) Aligned. Score: 9
																															Sequences (11:14) Aligned. Score: 7	Sequences (11:14) Aligned. Score: 7
																															Sequences (11:15) Aligned. Score: 18	Sequences (11:15) Aligned. Score: 18
																															Sequences (11:16) Aligned. Score: 14	Sequences (11:16) Aligned. Score: 14
																															Sequences (11:17) Aligned. Score: 11	Sequences (11:17) Aligned. Score: 11
																															Sequences (11:18) Aligned. Score: 5	Sequences (11:18) Aligned. Score: 5
																															Sequences (11:19) Aligned. Score: 5	Sequences (11:19) Aligned. Score: 5
																															Sequences (11:20) Aligned. Score: 4	Sequences (11:20) Aligned. Score: 4
																															Sequences (11:21) Aligned. Score: 9	Sequences (11:21) Aligned. Score: 9
																															Sequences (11:22) Aligned. Score: 7	Sequences (11:22) Aligned. Score: 7
																															Sequences (11:23) Aligned. Score: 7	Sequences (11:23) Aligned. Score: 7
																															Sequences (11:24) Aligned. Score: 11	Sequences (11:24) Aligned. Score: 11
																															Sequences (11:25) Aligned. Score: 8	Sequences (11:25) Aligned. Score: 8
																															Sequences (11:26) Aligned. Score: 11	Sequences (11:26) Aligned. Score: 11
																															Sequences (11:27) Aligned. Score: 10	Sequences (11:27) Aligned. Score: 10
																															Sequences (11:28) Aligned. Score: 10	Sequences (11:28) Aligned. Score: 10
																															Sequences (11:29) Aligned. Score: 10	Sequences (11:29) Aligned. Score: 10
																															Sequences (12:13) Aligned. Score: 6	Sequences (12:13) Aligned. Score: 6
																															Sequences (12:14) Aligned. Score: 6	Sequences (12:14) Aligned. Score: 6
																															Sequences (12:15) Aligned. Score: 11	Sequences (12:15) Aligned. Score: 11
																															Sequences (12:16) Aligned. Score: 14	Sequences (12:16) Aligned. Score: 14
																															Sequences (12:17) Aligned. Score: 4	Sequences (12:17) Aligned. Score: 4
																															Sequences (12:18) Aligned. Score: 4	Sequences (12:18) Aligned. Score: 4
																															Sequences (12:19) Aligned. Score: 4	Sequences (12:19) Aligned. Score: 4
																															Sequences (12:20) Aligned. Score: 12	Sequences (12:20) Aligned. Score: 12
																															Sequences (12:21) Aligned. Score: 12	Sequences (12:21) Aligned. Score: 12
																															Sequences (12:22) Aligned. Score: 10	Sequences (12:22) Aligned. Score: 10
																															Sequences (12:23) Aligned. Score: 13	Sequences (12:23) Aligned. Score: 13
																															Sequences (12:24) Aligned. Score: 7	Sequences (12:24) Aligned. Score: 7
																															Sequences (12:25) Aligned. Score: 6	Sequences (12:25) Aligned. Score: 6
																															Sequences (12:26) Aligned. Score: 4	Sequences (12:26) Aligned. Score: 4
																															Sequences (12:27) Aligned. Score: 3	Sequences (12:27) Aligned. Score: 3
																															Sequences (12:28) Aligned. Score: 5	Sequences (12:28) Aligned. Score: 5
																															Sequences (12:29) Aligned. Score: 11	Sequences (12:29) Aligned. Score: 11
																															Sequences (13:14) Aligned. Score: 2	Sequences (13:14) Aligned. Score: 2
																															Sequences (13:15) Aligned. Score: 5	Sequences (13:15) Aligned. Score: 5
																															Sequences (13:16) Aligned. Score: 10	Sequences (13:16) Aligned. Score: 10
																															Sequences (13:17) Aligned. Score: 8	Sequences (13:17) Aligned. Score: 8
																															Sequences (13:18) Aligned. Score: 3	Sequences (13:18) Aligned. Score: 3
																															Sequences (13:19) Aligned. Score: 3	Sequences (13:19) Aligned. Score: 3
																															Sequences (13:20) Aligned. Score: 4	Sequences (13:20) Aligned. Score: 4
																															Sequences (13:21) Aligned. Score: 10	Sequences (13:21) Aligned. Score: 10
																															Sequences (13:22) Aligned. Score: 8	Sequences (13:22) Aligned. Score: 8
																															Sequences (13:23) Aligned. Score: 10	Sequences (13:23) Aligned. Score: 10
																															Sequences (13:24) Aligned. Score: 7	Sequences (13:24) Aligned. Score: 7
																															Sequences (13:25) Aligned. Score: 8	Sequences (13:25) Aligned. Score: 8
																															Sequences (13:26) Aligned. Score: 12	Sequences (13:26) Aligned. Score: 12
																															Sequences (13:27) Aligned. Score: 7	Sequences (13:27) Aligned. Score: 7
																															Sequences (13:28) Aligned. Score: 7	Sequences (13:28) Aligned. Score: 7
																															Sequences (13:29) Aligned. Score: 8	Sequences (13:29) Aligned. Score: 8
																															Sequences (14:15) Aligned. Score: 76	Sequences (14:15) Aligned. Score: 76
																															Sequences (14:16) Aligned. Score: 4	Sequences (14:16) Aligned. Score: 4
																															Sequences (14:17) Aligned. Score: 3	Sequences (14:17) Aligned. Score: 3
																															Sequences (14:18) Aligned. Score: 22	Sequences (14:18) Aligned. Score: 22
																															Sequences (14:19) Aligned. Score: 22	Sequences (14:19) Aligned. Score: 22
																															Sequences (14:20) Aligned. Score: 18	Sequences (14:20) Aligned. Score: 18
																															Sequences (14:21) Aligned. Score: 6	Sequences (14:21) Aligned. Score: 6
																															Sequences (14:22) Aligned. Score: 13	Sequences (14:22) Aligned. Score: 13
																															Sequences (14:23) Aligned. Score: 6	Sequences (14:23) Aligned. Score: 6
																															Sequences (14:24) Aligned. Score: 13	Sequences (14:24) Aligned. Score: 13
																															Sequences (14:25) Aligned. Score: 8	Sequences (14:25) Aligned. Score: 8
																															Sequences (14:26) Aligned. Score: 5	Sequences (14:26) Aligned. Score: 5
																															Sequences (14:27) Aligned. Score: 7	Sequences (14:27) Aligned. Score: 7
																															Sequences (14:28) Aligned. Score: 4	Sequences (14:28) Aligned. Score: 4
																															Sequences (14:29) Aligned. Score: 11	Sequences (14:29) Aligned. Score: 11
																															Sequences (15:16) Aligned. Score: 10	Sequences (15:16) Aligned. Score: 10
																															Sequences (15:17) Aligned. Score: 5	Sequences (15:17) Aligned. Score: 5
																															Sequences (15:18) Aligned. Score: 17	Sequences (15:18) Aligned. Score: 17
																															Sequences (15:19) Aligned. Score: 17	Sequences (15:19) Aligned. Score: 17
																															Sequences (15:20) Aligned. Score: 13	Sequences (15:20) Aligned. Score: 13
																															Sequences (15:21) Aligned. Score: 14	Sequences (15:21) Aligned. Score: 14
																															Sequences (15:22) Aligned. Score: 12	Sequences (15:22) Aligned. Score: 12
																															Sequences (15:23) Aligned. Score: 9	Sequences (15:23) Aligned. Score: 9
																															Sequences (15:24) Aligned. Score: 10	Sequences (15:24) Aligned. Score: 10
																															Sequences (15:25) Aligned. Score: 6	Sequences (15:25) Aligned. Score: 6
																															Sequences (15:26) Aligned. Score: 3	Sequences (15:26) Aligned. Score: 3
																															Sequences (15:27) Aligned. Score: 8	Sequences (15:27) Aligned. Score: 8
																															Sequences (15:28) Aligned. Score: 4	Sequences (15:28) Aligned. Score: 4
																															Sequences (15:29) Aligned. Score: 10	Sequences (15:29) Aligned. Score: 10
																															Sequences (16:17) Aligned. Score: 4	Sequences (16:17) Aligned. Score: 4
																															Sequences (16:18) Aligned. Score: 5	Sequences (16:18) Aligned. Score: 5
																															Sequences (16:19) Aligned. Score: 5	Sequences (16:19) Aligned. Score: 5
																															Sequences (16:20) Aligned. Score: 4	Sequences (16:20) Aligned. Score: 4
																															Sequences (16:21) Aligned. Score: 3	Sequences (16:21) Aligned. Score: 3
																															Sequences (16:22) Aligned. Score: 16	Sequences (16:22) Aligned. Score: 16
																															Sequences (16:23) Aligned. Score: 4	Sequences (16:23) Aligned. Score: 4
																															Sequences (16:24) Aligned. Score: 15	Sequences (16:24) Aligned. Score: 15
																															Sequences (16:25) Aligned. Score: 7	Sequences (16:25) Aligned. Score: 7
																															Sequences (16:26) Aligned. Score: 8	Sequences (16:26) Aligned. Score: 8
																															Sequences (16:27) Aligned. Score: 10	Sequences (16:27) Aligned. Score: 10
																															Sequences (16:28) Aligned. Score: 2	Sequences (16:28) Aligned. Score: 2
																															Sequences (16:29) Aligned. Score: 11	Sequences (16:29) Aligned. Score: 11
																															Sequences (17:18) Aligned. Score: 11	Sequences (17:18) Aligned. Score: 11
																															Sequences (17:19) Aligned. Score: 11	Sequences (17:19) Aligned. Score: 11
																															Sequences (17:20) Aligned. Score: 8	Sequences (17:20) Aligned. Score: 8
																															Sequences (17:21) Aligned. Score: 2	Sequences (17:21) Aligned. Score: 2
																															Sequences (17:22) Aligned. Score: 7	Sequences (17:22) Aligned. Score: 7
																															Sequences (17:23) Aligned. Score: 9	Sequences (17:23) Aligned. Score: 9
																															Sequences (17:24) Aligned. Score: 1	Sequences (17:24) Aligned. Score: 1
																															Sequences (17:25) Aligned. Score: 4	Sequences (17:25) Aligned. Score: 4
																															Sequences (17:26) Aligned. Score: 5	Sequences (17:26) Aligned. Score: 5
																															Sequences (17:27) Aligned. Score: 10	Sequences (17:27) Aligned. Score: 10
																															Sequences (17:28) Aligned. Score: 11	Sequences (17:28) Aligned. Score: 11
																															Sequences (17:29) Aligned. Score: 5	Sequences (17:29) Aligned. Score: 5
																															Sequences (18:19) Aligned. Score: 97	Sequences (18:19) Aligned. Score: 97
																															Sequences (18:20) Aligned. Score: 17	Sequences (18:20) Aligned. Score: 17
																															Sequences (18:21) Aligned. Score: 10	Sequences (18:21) Aligned. Score: 10
																															Sequences (18:22) Aligned. Score: 11	Sequences (18:22) Aligned. Score: 11
																															Sequences (18:23) Aligned. Score: 6	Sequences (18:23) Aligned. Score: 6
																															Sequences (18:24) Aligned. Score: 11	Sequences (18:24) Aligned. Score: 11
																															Sequences (18:25) Aligned. Score: 6	Sequences (18:25) Aligned. Score: 6
																															Sequences (18:26) Aligned. Score: 9	Sequences (18:26) Aligned. Score: 9
																															Sequences (18:27) Aligned. Score: 11	Sequences (18:27) Aligned. Score: 11
																															Sequences (18:28) Aligned. Score: 9	Sequences (18:28) Aligned. Score: 9
																															Sequences (18:29) Aligned. Score: 17	Sequences (18:29) Aligned. Score: 17
																															Sequences (19:20) Aligned. Score: 17	Sequences (19:20) Aligned. Score: 17
																															Sequences (19:21) Aligned. Score: 10	Sequences (19:21) Aligned. Score: 10
																															Sequences (19:22) Aligned. Score: 11	Sequences (19:22) Aligned. Score: 11
																															Sequences (19:23) Aligned. Score: 6	Sequences (19:23) Aligned. Score: 6
																															Sequences (19:24) Aligned. Score: 11	Sequences (19:24) Aligned. Score: 11
																															Sequences (19:25) Aligned. Score: 6	Sequences (19:25) Aligned. Score: 6
																															Sequences (19:26) Aligned. Score: 13	Sequences (19:26) Aligned. Score: 13
																															Sequences (19:27) Aligned. Score: 11	Sequences (19:27) Aligned. Score: 11
																															Sequences (19:28) Aligned. Score: 9	Sequences (19:28) Aligned. Score: 9
																															Sequences (19:29) Aligned. Score: 15	Sequences (19:29) Aligned. Score: 15
																															Sequences (20:21) Aligned. Score: 72	Sequences (20:21) Aligned. Score: 72
																															Sequences (20:22) Aligned. Score: 39	Sequences (20:22) Aligned. Score: 39
																															Sequences (20:23) Aligned. Score: 37	Sequences (20:23) Aligned. Score: 37
																															Sequences (20:24) Aligned. Score: 36	Sequences (20:24) Aligned. Score: 36
																															Sequences (20:25) Aligned. Score: 15	Sequences (20:25) Aligned. Score: 15
																															Sequences (20:26) Aligned. Score: 8	Sequences (20:26) Aligned. Score: 8
																															Sequences (20:27) Aligned. Score: 8	Sequences (20:27) Aligned. Score: 8
																															Sequences (20:28) Aligned. Score: 4	Sequences (20:28) Aligned. Score: 4
																															Sequences (20:29) Aligned. Score: 8	Sequences (20:29) Aligned. Score: 8
																															Sequences (21:22) Aligned. Score: 40	Sequences (21:22) Aligned. Score: 40
																															Sequences (21:23) Aligned. Score: 36	Sequences (21:23) Aligned. Score: 36
																															Sequences (21:24) Aligned. Score: 40	Sequences (21:24) Aligned. Score: 40
																															Sequences (21:25) Aligned. Score: 11	Sequences (21:25) Aligned. Score: 11
																															Sequences (21:26) Aligned. Score: 4	Sequences (21:26) Aligned. Score: 4
																															Sequences (21:27) Aligned. Score: 15	Sequences (21:27) Aligned. Score: 15
																															Sequences (21:28) Aligned. Score: 3	Sequences (21:28) Aligned. Score: 3
																															Sequences (21:29) Aligned. Score: 10	Sequences (21:29) Aligned. Score: 10
																															Sequences (22:23) Aligned. Score: 70	Sequences (22:23) Aligned. Score: 70
																															Sequences (22:24) Aligned. Score: 67	Sequences (22:24) Aligned. Score: 67
																															Sequences (22:25) Aligned. Score: 2	Sequences (22:25) Aligned. Score: 2
																															Sequences (22:26) Aligned. Score: 7	Sequences (22:26) Aligned. Score: 7
																															Sequences (22:27) Aligned. Score: 10	Sequences (22:27) Aligned. Score: 10
																															Sequences (22:28) Aligned. Score: 2	Sequences (22:28) Aligned. Score: 2
																															Sequences (22:29) Aligned. Score: 9	Sequences (22:29) Aligned. Score: 9
																															Sequences (23:24) Aligned. Score: 79	Sequences (23:24) Aligned. Score: 79
																															Sequences (23:25) Aligned. Score: 2	Sequences (23:25) Aligned. Score: 2
																															Sequences (23:26) Aligned. Score: 5	Sequences (23:26) Aligned. Score: 5
																															Sequences (23:27) Aligned. Score: 10	Sequences (23:27) Aligned. Score: 10
																															Sequences (23:28) Aligned. Score: 6	Sequences (23:28) Aligned. Score: 6
																															Sequences (23:29) Aligned. Score: 2	Sequences (23:29) Aligned. Score: 2
																															Sequences (24:25) Aligned. Score: 3	Sequences (24:25) Aligned. Score: 3
																															Sequences (24:26) Aligned. Score: 6	Sequences (24:26) Aligned. Score: 6
																															Sequences (24:27) Aligned. Score: 13	Sequences (24:27) Aligned. Score: 13
																															Sequences (24:28) Aligned. Score: 3	Sequences (24:28) Aligned. Score: 3
																															Sequences (24:29) Aligned. Score: 2	Sequences (24:29) Aligned. Score: 2
																															Sequences (25:26) Aligned. Score: 39	Sequences (25:26) Aligned. Score: 39
																															Sequences (25:27) Aligned. Score: 39	Sequences (25:27) Aligned. Score: 39
																															Sequences (25:28) Aligned. Score: 3	Sequences (25:28) Aligned. Score: 3
																															Sequences (25:29) Aligned. Score: 6	Sequences (25:29) Aligned. Score: 6
																															Sequences (26:27) Aligned. Score: 42	Sequences (26:27) Aligned. Score: 42
																															Sequences (26:28) Aligned. Score: 4	Sequences (26:28) Aligned. Score: 4
																															Sequences (26:29) Aligned. Score: 9	Sequences (26:29) Aligned. Score: 9
																															Sequences (27:28) Aligned. Score: 1	Sequences (27:28) Aligned. Score: 1
																															Sequences (27:29) Aligned. Score: 3	Sequences (27:29) Aligned. Score: 3
																															Sequences (28:29) Aligned. Score: 38	Sequences (28:29) Aligned. Score: 38
																																Guide tree file created: [clustalw.dnd]
